# Supplementary material for: Mapping and Validation of Stem Rust Resistance Loci in Spring Wheat Line CI 14275
Source: Front Plant Sci. 2021 Jan 12;11:609659. doi: 10.3389/fpls.2020.609659 (PMC7835402; doi:10.3389/fpls.2020.609659)
Supplement: Supplementary Table 1 — Genetic map of the LMPG-6/CI14275 population. [file Table_1.XLSX]

## Sheet: Sheet1
Supplementary Table 1. Genetic map of the LMPG-6/CI14275 population.
Marker	Linkage Group	Genetic Distance
BS00021728_51	1AL_1	0
BS00030036_51	1AL_1	5.00569
Excalibur_c3475_903	1AL_1	8.75181
BobWhite_c46007_582	1AL_1	12.4979
IAAV6234	1AL_1	18.071
Excalibur_c44668_382	1AL_1	21.9286
IAAV2694	1AL_1	31.1467
Excalibur_c29605_100	1AL_1	34.4559
BobWhite_c12977_65	1AL_1	38.0272
Excalibur_c29605_535	1AL_1	41.1617
Excalibur_c49946_169	1AL_1	46.4089
wsnp_BE517729A_Ta_2_1	1AL_1	49.8054
BS00039378_51	1AL_1	52.8526
wsnp_Ku_c5210_9289260	1AL_1	55.7253
CAP7_c1891_230	1AL_1	58.9472
BobWhite_c27438_81	1AL_1	61.5583
BobWhite_c96_170	1AL_1	66.944
CAP7_c11581_78	1AL_1	70.4279
wsnp_Ku_c33917_43336069	1AL_1	76.2584
BobWhite_c26122_129	1AL_1	80.7447
CAP7_c4879_249	1AL_1	83.8792
BS00028146_51	1AL_1	87.101
wsnp_CAP7_c3472_1623955	1AL_1	91.5674
Kukri_c45512_193	1AL_1	94.964
BS00012042_51	1AL_1	98.4762
BS00081002_51	1AL_1	102.071
BS00022239_51	1AL_1	105.381
wsnp_BG606986A_Ta_2_1	1AL_1	108.777
GENE-0262_431	1AL_1	112.543
BS00109991_51	1AL_1	115.678
BS00095510_51	1AL_1	124.119
BS00078085_51	1AL_1	127.253
wsnp_Ex_c1359_2604298	1AL_1	133.124
Ra_c41164_730	1AL_1	144.102
Ra_c5683_1762	1AL_1	147.149
Ku_c4369_351	1AL_1	150.675
Tdurum_contig11106_264	1AL_1	155.801
BobWhite_c5242_400	1AL_1	164.929
wsnp_BF474340A_Ta_2_1	1AL_1	168.938
BS00072408_51	1AL_1	174.11
BS00066659_51	1AL_1	178.557
BS00056547_51	1AL_1	183.65
Tdurum_contig78830_348	1AL_1	188.009
Tdurum_contig51167_534	1AL_2	0
Excalibur_c987_197	1AL_2	3.83358
BS00106641_51	1AL_2	14.4624
CAP11_c1500_171	1AL_2	19.1083
wsnp_Ex_c271_521429	1AL_2	23.3336
Kukri_c310_1953	1AL_2	27.0797
CAP12_rep_c5332_341	1AL_2	33.2488
BS00056823_51	1AL_2	37.2574
BS00070951_51	1AL_2	44.3403
BS00022514_51	1AL_2	48.0864
BobWhite_c1027_1127	1AL_2	52.1825
Excalibur_c46365_304	1AL_2	56.2786
IAAV8446	1AL_2	60.3747
wsnp_Ku_c330_683203	1AL_2	64.5583
GENE-0543_577	1AL_2	69.0924
IAAV3217	1AL_2	73.2761
Excalibur_c46365_442	1AL_2	77.3722
wsnp_Ex_c1255_2411550	1AL_2	81.5558
CAP11_c5573_163	1AL_2	86.7244
wsnp_JD_c12333_12595897	1AL_2	91.6336
wsnp_Ex_rep_c72011_70562321	1AL_2	95.9048
Kukri_c18608_729	1AL_2	100.439
BS00064204_51	1AS_1	0
Tdurum_contig44888_837	1AS_1	4.64595
Excalibur_c58555_110	1AS_1	7.78049
IAAV3919	1AS_1	11.177
RAC875_rep_c110533_92	1AS_1	15.0106
BS00056550_51	1AS_1	19.2141
CAP7_c4833_55	1AS_2	0
BS00105601_51	1AS_2	3.48389
GENE-0507_285	1AS_2	9.73795
BS00029346_51	1AS_2	15.161
IAAV5931	1AS_2	22.2956
BS00026917_51	1AS_2	26.466
BobWhite_c18773_75	1AS_2	29.7752
BS00048117_51	1AS_2	33.6088
wsnp_Ex_c18662_27538313	1AS_2	37.4423
wsnp_Ex_c24686_33942264	1AS_2	41.2759
RAC875_rep_c76047_63	1AS_2	45.1095
IAAV1463	1AS_2	49.2056
wsnp_Ex_c11374_18361760	1AS_2	53.3017
BS00076668_51	1AS_2	57.3978
BS00080438_51	1AS_2	61.4939
Excalibur_c35312_109	1AS_2	65.1526
BS00048118_51	1AS_2	68.9862
BS00022916_51	1B	0
Excalibur_c12710_740	1B	5.05651
Excalibur_c95656_129	1B	11.2113
RFL_Contig2160_617	1B	16.2919
BS00076889_51	1B	39.8812
BS00108057_51	1B	48.8873
BS00110900_51	1B	54.2494
BS00110896_51	1B	57.2093
Tdurum_contig62624_190	1B	59.9076
BS00032266_51	1B	62.4315
BS00068429_51	1B	65.3042
BS00003917_51	1B	68.0897
IAAV3430	1B	70.7008
IAAV392	1B	73.399
Ku_c36151_691	1B	76.8154
wsnp_Ex_c1085_2078686	1B	86.9044
wsnp_Ex_c58292_59652859	1BL	0
IACX4461	1BL	3.57128
BS00021975_51	1BL	6.9678
BobWhite_c35484_282	1BL	10.3643
Ra_c698_1987	1BL	15.6109
Excalibur_c8613_1266	1BL	18.8485
BS00038643_51	1BL	21.4596
BS00048610_51	1BL	24.6814
Excalibur_c21451_352	1BL	28.7099
Tdurum_contig31102_299	1BL	33.7069
wsnp_Ex_c1495_2864718	1BL	38.0898
CAP12_c424_402	1BL	41.836
wsnp_CAP11_c6264_2895652	1BL	46.3065
Tdurum_contig60509_232	1BL	49.7402
wsnp_BE495786B_Ta_2_2	1BL	52.264
BS00022878_51	1BL	55.9598
BS00041355_51	1BL	59.0944
wsnp_Ra_c2633_5017265	1D	0
wsnp_Ex_c1358_2600929	1D	4.35883
BobWhite_rep_c49356_237	1D	8.3674
wsnp_Ex_c1358_2602235	1D	12.4635
Kukri_c837_436	1D	16.91
wsnp_Ex_c1085_2078944	1D	21.3564
BobWhite_c1715_887	1D	25.8906
BobWhite_c14032_277	1D	32.9033
CAP8_c2401_433	1D	45.3729
RAC875_c7752_1223	1D	50.5414
Ex_c6145_833	1D	54.6375
RAC875_c7752_145	1D	58.7336
BS00104199_51	1D	63.9064
CAP12_c46_333	1D	68.2652
BS00023049_51	1D	72.624
CAP11_rep_c6465_98	1D	76.9829
RAC875_c27954_378	1D	83.4224
D_F5XZDLF01A85DT_301	1D	88.4195
BS00042197_51	1D	91.4667
Excalibur_rep_c69014_112	2A	0
Excalibur_c3454_1674	2A	9.49862
BobWhite_c3833_815	2A	12.9109
Kukri_c29170_680	2A	16.1327
BobWhite_c17403_635	2A	19.2673
BobWhite_c15867_215	2A	22.5764
GENE-1381_132	2A	25.9729
wsnp_Ex_c7829_13320760	2A	29.1075
IAAV1698	2A	32.242
BS00039422_51	2A	35.2893
BS00089497_51	2A	38.3365
BS00022666_51	2A	41.6457
BS00035883_51	2A	44.6929
Excalibur_c40617_983	2A	48.4589
BS00105171_51	2A	58.0122
BobWhite_c11081_1619	2A	61.9332
Ku_c9320_1234	2A	66.0293
BS00110386_51	2A	70.8638
BobWhite_c16923_64	2A	75.7607
RAC875_c19904_308	2A	90.2527
BS00022813_51	2A	96.6898
BobWhite_c25764_348	2A	100.261
BS00077769_51	2A	104.982
BS00077768_51	2A	108.291
BS00022446_51	2A	115.049
BS00071660_51	2A	118.358
Tdurum_contig54704_176	2B	0
BS00038820_51	2B	4.27628
Excalibur_c6502_397	2B	8.24362
BobWhite_c11739_325	2B	10.988
Jagger_c8098_88	2B	15.4124
Tdurum_contig74936_387	2B	18.4596
Tdurum_contig74936_264	2B	21.1579
Excalibur_c53027_302	2B	23.7689
Tdurum_contig61293_131	2B	27.0781
Tdurum_contig5056_173	2B	31.9237
Ku_c21663_1390	2B	33.4894
Tdurum_contig94176_65	2B	35.6283
RFL_Contig2231_1297	2B	43.5066
Tdurum_contig68806_321	2B	46.2921
BS00071690_51	2B	50.6586
RAC875_c35438_474	2B	54.9299
RAC875_c22552_380	2B	59.2887
wsnp_RFL_Contig3060_2967139	2B	63.3848
Ku_c4042_576	2B	67.9347
wsnp_Ku_c4042_7375053	2B	71.4186
Kukri_c2387_2011	2B	74.8151
GENE-0767_62	2B	78.6487
Ku_c4042_1178	2B	82.4823
BS00083078_51	2B	86.6659
Kukri_c13884_74	2B	91.3077
BS00059315_51	2B	95.7741
GENE-4359_102	2B	100.324
Ra_c2110_1660	2B	103.284
BS00022417_51	2B	105.982
Kukri_c9387_112	2B	109.554
wsnp_Ku_c13905_22034406	2B	114.012
Tdurum_contig18197_86	2B	116.187
Tdurum_contig92963_204	2B	118.537
IAAV4434	2B	122.108
RFL_Contig1139_817	2B	125.242
GENE-3867_1133	2B	129.579
wsnp_BF202681B_Ta_2_2	2B	132.539
BS00099361_51	2B	135.586
BS00092275_51	2B	141.818
Excalibur_c9248_771	2B	145.652
GENE-1389_396	2B	149.66
wsnp_Ex_c22018_31193171	2B	154.227
Ku_c4777_2494	2B	158.38
RAC875_c19210_348	2B	161.34
BobWhite_c948_52	2B	164.911
wsnp_BF291736B_Ta_1_1	2B	168.482
wsnp_Ku_c12517_20191465	2B	172.054
wsnp_Ex_rep_c106085_90293854	2B	175.625
RAC875_c97988_87	2B	179.459
Excalibur_c44495_105	2B	182.855
wsnp_BE445278B_Ta_2_3	2B	188.441
wsnp_CAP8_rep_c6230_2943068	2B	191.75
wsnp_BE445278B_Ta_2_1	2B	195.059
BobWhite_c5852_103	2B	199.633
Excalibur_c58566_284	2B	202.768
Tdurum_contig20589_247	2B	206.53
RAC875_c63112_460	2B	209.577
IAAV3148	2B	213.781
wsnp_Ex_c7947_13490279	2B	217.002
wsnp_Ex_c30037_39004913	2B	220.399
BS00062485_51	2B	223.708
Excalibur_c4984_162	2B	227.017
Excalibur_c65830_82	2B	230.414
BobWhite_c10453_396	2B	233.636
BobWhite_c13455_112	2B	236.508
wsnp_BE488220B_Ta_1_1	2B	239.556
wsnp_Ex_c1541_2943791	2B	242.254
BS00076369_51	2B	244.865
Excalibur_c85610_72	2B	247.738
BobWhite_c3757_55	2B	251.134
Excalibur_rep_c69016_57	2B	254.88
wsnp_Ex_c36002_44045355	2B	258.626
Excalibur_c3839_2483	2B	262.918
Kukri_c2507_1183	2B	266.576
wsnp_Ex_c9805_16183499	2B	269.885
BobWhite_c13066_776	2B	273.02
BobWhite_c3693_85	2B	276.766
wsnp_JD_c3314_4323825	2B	280.512
Kukri_c2507_382	2B	283.996
Kukri_c2507_962	2B	287.742
RAC875_c60230_122	2B	291.139
wsnp_CAP11_c307_255609	2B	294.535
IAAV3295	2B	297.844
Kukri_c42289_582	2B	301.241
Ex_c66545_1078	2B	305.075
wsnp_Ex_rep_c66545_64828225	2B	308.821
IAAV3255	2B	312.762
wsnp_JD_c9251_10121113	2B	316.158
wsnp_Ex_c28243_37383894	2B	319.729
wsnp_Ex_rep_c104478_89183627	2B	323.301
Kukri_c20819_497	2B	326.872
BS00066545_51	2B	330.443
wsnp_Ex_c25438_34703568	2B	333.84
BobWhite_c14686_86	2B	337.777
BobWhite_c31523_130	2B	340.911
wsnp_be499362B_Td_2_1	2B	343.174
BobWhite_c40428_349	2B	345.785
wsnp_BG608232B_Ta_2_2	2B	349.356
Excalibur_c99477_90	2B	353.364
BS00036456_51	2BL_1	0
Excalibur_rep_c78626_295	2BL_1	3.48389
CAP7_c12727_215	2BL_1	8.75321
JD_c3211_962	2BL_1	12.5868
BobWhite_c2521_117	2BL_1	16.5079
Ku_c12447_2002	2BL_1	20.6915
Excalibur_c47745_63	2BL_1	24.3502
BS00021682_51	2BL_1	28.0963
BS00046164_51	2BL_1	32.0174
wsnp_Ex_c22271_31463467	2BL_1	35.851
BobWhite_c2244_259	2BL_1	39.6845
RFL_Contig2577_584	2BL_1	43.5181
BobWhite_c4831_490	2BL_1	47.5267
wsnp_Ku_c9901_16493072	2BL_1	51.098
IAAV2917	2BL_1	54.4945
BS00046165_51	2BL_1	58.0658
Ex_c16948_754	2BL_1	61.4623
Excalibur_c65341_303	2BL_1	64.8588
Excalibur_c7449_587	2BL_1	68.4628
Tdurum_contig96648_102	2BL_1	71.6846
BS00104667_51	2BL_1	77.6856
Excalibur_c76598_570	2BL_1	81.5192
tplb0049b10_696	2BL_1	86.5319
BobWhite_c22106_204	2BL_1	90.7355
BS00011545_51	2BL_1	94.3942
BobWhite_c5543_492	2BL_1	98.1403
Tdurum_contig59522_262	2BL_1	101.799
BS00011579_51	2BL_1	106.245
BobWhite_c23054_1464	2BL_1	110.429
BobWhite_c23046_293	2BL_1	114.525
wsnp_Ex_c17845_26604587	2BL_1	119.272
Kukri_c4294_371	2BL_1	122.756
GENE-0675_161	2BL_1	127.832
BS00012036_51	2BL_1	132.016
CAP7_rep_c5636_213	2BL_1	136.925
Excalibur_c73922_55	2BL_1	141.196
GENE-0910_153	2BL_1	146.106
BS00080318_51	2BL_2	0
BS00074091_51	2BL_2	3.13453
BS00076003_51	2BL_2	9.5238
BS00010988_51	2BL_2	15.1229
GENE-0862_110	2BL_2	18.6068
CAP8_c3234_216	2BL_2	22.2654
BS00043338_51	2BL_2	26.3733
BS00009060_51	2BL_2	30.2068
RAC875_c35399_497	2BL_2	34.1279
BobWhite_c7050_792	2BL_2	38.049
BS00110814_51	2BL_3	0
BS00083998_51	2BL_3	3.92106
BS00072839_51	2BL_3	7.85789
Jagger_c2989_134	2BL_3	11.779
Excalibur_c48871_625	2BL_3	15.7
Kukri_c365_93	2BL_3	17.614
Excalibur_c7051_1027	2BL_3	26.0506
Excalibur_c7051_1115	2BL_3	29.0979
BS00070301_51	2BL_3	32.4944
Excalibur_c16679_215	2BL_3	35.8036
RAC875_c9790_116	3B	0
wsnp_Ex_c1558_2976128	3B	3.61498
IACX6214	3B	7.0115
Ra_c10565_1109	3B	10.4954
Tdurum_contig11297_571	3B	14.8083
Excalibur_c24391_321	3B	23.1391
BS00025792_51	3B	25.2273
Kukri_rep_c107494_369	3B	27.0542
Excalibur_c35645_587	3B	34.8083
Jagger_c4901_95	3B	38.7451
BS00076248_51	3B	48.0558
CAP8_c1799_237	3B	51.9221
wsnp_CAP11_c323_263628	3B	55.7556
GENE-4064_599	3B	61.8047
RAC875_c20041_976	3B	65.9008
GENE-1900_115	3B	69.8219
BobWhite_rep_c63085_120	3B	76.3785
Excalibur_c11246_659	3B	80.6498
BS00022741_51	3B	84.921
BS00063036_51	3B	89.3675
Ra_c965_2702	3B	96.7685
Tdurum_contig43263_246	3B	107.332
Kukri_c3305_2048	3B	111.965
wsnp_JD_c9902_10674725	3B	115.974
wsnp_JD_c9902_10674626	3B	120.07
RFL_Contig738_557	3B	125.59
BS00086717_51	3B	129.949
BS00023074_51	3B	134.045
CAP8_c490_173	3B	142.393
Tdurum_contig28033_420	3B	146.752
BS00030581_51	3B	153.686
BS00066466_51	3B	157.695
GENE-1805_135	3B	162.317
BS00032695_51	3B	166.763
Excalibur_c5298_171	3B	171.473
Excalibur_c57658_54	3B	176.997
IAAV3838	3B	181.093
Ku_c47648_1403	3B	185.79
RAC875_c10595_473	3B	189.886
RAC875_c69_499	3B	201.068
RAC875_c69_392	3B	205.514
wsnp_Ra_c69_149518	3B	208.562
BS00099738_51	3B	212.308
BS00057988_51	3B	215.53
Tdurum_contig59953_282	3B	222.931
RFL_Contig4186_852	3B	226.327
Tdurum_contig47776_377	3B	230.368
BS00024499_51	3B	233.59
wsnp_Ra_c10710_17570054	3B	236.987
Ra_c2553_1880	3BL	0
Ex_c303_3825	3BL	3.39652
BS00073411_51	3BL	7.0235
BS00091257_51	3BL	11.1706
BS00079029_51	3BL	15.9637
Excalibur_c766_705	3BL	19.54
Excalibur_c45326_479	3BL	21.6282
BS00064876_51	3BL	25.1995
RAC875_c66953_100	3BL	28.7707
Kukri_c7860_911	3BL	32.342
BS00044955_51	3BL	35.8259
BS00044944_51	3BL	39.747
BS00057343_51	3BL	43.2309
BS00057746_51	3BL	46.6274
Kukri_rep_c103205_101	3BL	49.5873
BS00044942_51	3BL	52.6346
Excalibur_c55096_613	3BL	56.4682
RAC875_c13406_329	3BL	59.9983
wsnp_Ex_c284_548711	3BL	64.2746
Excalibur_c63009_102	3BL	67.4964
BobWhite_c37848_381	3BL	71.4591
Tdurum_contig9738_170	3BL	77.9519
Tdurum_contig63460_144	3BL	80.9991
CAP8_c1657_183	3BL	85.3121
wsnp_Ku_c2249_4335279	3D	0
RFL_Contig148_359	3D	3.39652
D_GDEEGVY01CO81T_81	3D	6.35649
BS00105800_51	3D	8.96756
Excalibur_c17654_1090	3D	11.6658
Excalibur_c42667_427	3D	14.1025
RFL_Contig3495_261	3D	17.3244
CAP8_c2527_228	4A	0
wsnp_BG604678A_Ta_1_2	4A	3.30917
wsnp_Ex_rep_c66706_65037564	4A	7.17545
BobWhite_c13322_215	4A	10.31
wsnp_Ex_rep_c66600_64897324	4A	13.27
IAAV7376	4A	22.1955
wsnp_BE398523A_Ta_2_1	4A	25.1336
tplb0035b22_184	4A	30.3501
GENE-2491_309	4A	33.7466
IAAV8784	4A	37.4927
IAAV3906	4A	41.064
GENE-2354_155	4A	45.1009
IAAV5596	4A	47.5376
wsnp_Ex_c2617_4864441	4A	50.535
wsnp_JD_c19109_17348071	4A	51.3177
Excalibur_c10390_104	4A	57.6944
Tdurum_contig33628_129	4A	72.2116
Tdurum_contig11919_360	4A	75.5208
wsnp_Ku_rep_c102527_89481571	4A	78.7426
BS00101512_51	4AL_1	0
Excalibur_c7034_234	4AL_1	2.08817
CAP8_c1180_342	4AL_1	6.38344
BobWhite_c22176_230	4AL_1	13.6359
BS00059503_51	4AL_1	17.2488
wsnp_Ex_rep_c106527_90571247	4AL_1	18.8798
Excalibur_c74397_238	4AL_1	24.2922
Excalibur_c5624_845	4AL_1	27.3903
wsnp_Ex_c2288_4293430	4AL_1	30.3138
RAC875_c56535_256	4AL_1	34.0599
Ku_c61_424	4AL_2	0
wsnp_Ex_rep_c68677_67531081	4AL_2	0.458728
Tdurum_contig42019_1714	4AL_2	0.80656
BS00009680_51	4AL_2	4.72762
BS00110281_51	4AL_2	8.2989
Jagger_c8310_70	4AL_2	12.22
wsnp_Ex_c17294_25964947	4AL_2	15.2672
Excalibur_c43822_370	4AL_2	18.6047
Tdurum_contig82236_117	4AL_2	21.8265
Excalibur_c41533_321	4AL_2	25.8351
Tdurum_contig63050_181	4AL_2	29.6687
wsnp_Ex_c8976_14964359	4AL_2	33.3274
Tdurum_contig31218_208	4AL_2	37.3643
Tdurum_contig71513_242	4AL_2	39.801
Tdurum_contig47476_441	4AL_2	43.3132
RAC875_c82470_174	4AL_2	46.6224
Excalibur_c33995_302	4AL_2	50.9308
Ra_c6672_1679	4AL_2	54.7644
BS00070687_51	4AL_2	69.7164
BS00039811_51	4AL_2	74.4544
Tdurum_contig47783_895	4AL_2	78.2005
BobWhite_c11327_248	4AL_2	82.1216
Tdurum_contig10482_110	4AL_2	86.9239
Ra_c60252_743	4AL_2	95.069
wsnp_BG313770B_Ta_1_1	4AL_2	108.416
BS00076190_51	5AL_1	0
BS00109052_51	5AL_1	4.72947
BS00040916_51	5AL_1	8.59575
BS00076221_51	5AL_1	11.7303
BS00073404_51	5AL_1	15.389
BS00067453_51	5AL_1	19.0477
BS00077533_51	5AL_1	22.9687
BobWhite_c10901_578	5AL_1	29.6565
Excalibur_rep_c74009_217	5AL_1	33.1404
BS00069980_51	5AL_1	36.974
BS00097930_51	5AL_1	40.8951
RAC875_rep_c110032_317	5AL_1	44.6412
GENE-3440_199	5AL_1	48.1251
BS00027465_51	5AL_1	51.1723
BS00022509_51	5AL_1	54.7436
BS00027466_51	5AL_1	58.1401
BS00065386_51	5AL_1	61.624
BS00107192_51	5AL_1	68.7069
IAAV1650	5AL_2	0
BobWhite_c21949_150	5AL_2	2.95997
BS00065481_51	5AL_2	8.0606
BS00022311_51	5AL_2	11.2824
BS00044408_51	5AL_2	14.1552
GENE-3601_145	5AL_2	17.377
Tdurum_contig86202_145	5AL_2	19.9881
wsnp_AJ612027A_Ta_2_1	5AL_2	24.93
IAAV3043	5AL_2	28.1519
Excalibur_c41710_417	5AL_2	34.9868
Tdurum_contig50175_875	5AL_2	38.4707
tplb0044j06_689	5AL_2	42.171
Ku_c12469_983	5AL_2	45.3928
BS00076948_51	5AL_3	0
Excalibur_c61241_109	5AL_3	2.52388
BS00090847_51	5AL_3	5.04776
BS00063793_51	5AL_3	15.3884
BS00055102_51	5AL_3	17.8251
BS00068435_51	5AL_3	20.7304
BobWhite_rep_c63332_67	5AL_3	27.7477
Ku_c19516_384	5AL_3	36.9142
BobWhite_c8266_227	5AL_3	52.9388
Tdurum_contig8348_831	5AL_3	58.0511
GENE-2673_1010	5AL_3	62.7067
BS00028183_51	5B	0
Excalibur_c37146_747	5B	2.78549
BobWhite_c11365_273	5B	7.22422
IACX8091	5B	11.5372
IAAV850	5B	15.1084
BS00002208_51	5B	21.7445
BS00022652_51	5B	24.7044
Excalibur_c60683_908	5B	32.1668
CAP8_c1968_64	5B	35.913
wsnp_Ex_c5632_9904112	5B	40.4471
wsnp_Ex_c2132_4004831	5B	44.5432
Excalibur_c15207_994	5B	48.8144
Kukri_c17783_58	5B	52.9105
BS00045446_51	5B	58.8892
wsnp_BE606403B_Ta_2_1	5B	62.7227
wsnp_Ex_c44230_50338772	5B	66.8188
BS00021735_51	5BL_1	0
BobWhite_c11495_120	5BL_1	5.50034
RFL_Contig539_1789	5BL_1	8.72218
BS00099719_51	5BL_1	12.954
wsnp_Ra_c39562_47242455	5BL_1	16.0013
BS00023077_51	5BL_1	18.6406
BS00093522_51	5BL_1	24.9189
Excalibur_c29304_176	5BL_1	28.3154
BS00008767_51	5BL_1	32.6066
BS00036434_51	5BL_1	36.1779
Tdurum_contig97342_274	5BL_1	41.2627
BS00068710_51	5BL_1	46.0842
RAC875_c985_387	5BL_1	50.0927
wsnp_Ex_c2582_4804223	5BL_1	54.0138
wsnp_Ex_c8322_14030310	5BL_1	57.7599
BS00067841_51	5BL_1	62.0311
RAC875_c91986_410	5BL_1	66.9361
Tdurum_contig31075_260	5BL_1	70.42
BS00020982_51	5BL_1	73.8165
BobWhite_c29279_307	5BL_1	89.7957
Excalibur_c36377_615	5BL_1	92.5355
BobWhite_c6633_288	5BL_1	95.6984
BS00022520_51	5BL_1	99.9302
CAP11_c506_72	5BL_1	105.718
Excalibur_c49664_409	5BL_1	114.1
BS00022689_51	5BL_2	0
BS00026679_51	5BL_2	2.64808
BS00037487_51	5BL_2	5.25915
BS00033487_51	5BL_2	7.87022
BS00066039_51	5BL_2	10.4813
BS00022065_51	5BL_2	13.5285
IACX5792	5BL_2	16.4013
BS00065029_51	5BL_2	20.2906
Excalibur_c7035_353	5BL_2	23.1633
BS00049997_51	5BL_2	26.1233
Excalibur_c28592_173	5D	0
CAP7_rep_c12715_390	5D	3.22184
CAP8_c145_89	5D	6.26909
Excalibur_c42190_383	5D	9.57826
Excalibur_c687_886	5D	12.7128
IACX10520	5D	15.76
BS00022036_51	5D	18.72
BobWhite_c7604_254	5D	22.4158
BS00075368_51	5D	25.2013
Excalibur_c63110_92	5D	27.8996
IAAV1744	5D	30.3363
BS00022267_51	5D	32.8602
BS00022876_51	5D	35.2969
BS00064893_51	5D	37.6464
BS00074353_51	5D	40.4319
BS00085191_51	5D	52.7922
BS00021991_51	5D	55.4033
BS00062990_51	5D	57.84
BS00070751_51	5D	60.451
BS00094333_51	5D	64.5953
BS00011935_51	5D	67.4681
wsnp_Ku_c34036_43438136	6A	0
RAC875_c87324_202	6A	4.0961
BS00109919_51	6A	8.01716
RAC875_c13610_822	6A	11.4137
BS00066555_51	6A	14.7228
wsnp_Ku_c7471_12865307	6A	25.8358
Excalibur_c2978_667	6A	29.0576
Kukri_c49017_404	6A	31.5815
BobWhite_c15802_72	6A	32.8862
RAC875_c30571_189	6A	57.7452
BS00093964_51	6A	62.1916
wsnp_JD_c3441_4455541	6A	66.5505
IAAV4117	6A	70.8217
wsnp_Ex_rep_c67468_66068960	6A	74.6553
Tdurum_contig64407_219	6A	78.2266
Tdurum_contig25770_308	6A	81.7978
GENE-1530_263	6A	85.4565
Tdurum_contig62141_496	6A	88.9404
IAAV7418	6A	92.5991
Excalibur_c60006_452	6A	95.8209
BS00023627_51	6A	105.949
IAAV3806	6A	109.903
BS00031178_51	6A	113.677
CAP11_c989_113	6A	120.651
BobWhite_c11312_346	6A	123.524
Tdurum_contig55124_310	6A	126.135
wsnp_Ex_rep_c66433_64661643	6A	128.746
CAP11_c6962_208	6A	131.531
Excalibur_c48569_78	6A	134.579
Kukri_c22149_276	6A	137.8
Tdurum_contig83190_441	6A	141.022
wsnp_Ex_c14192_22135363	6A	144.07
wsnp_Ex_rep_c102011_87270703	6A	153.248
wsnp_Ex_c17692_26437459	6A	157.519
Excalibur_c49419_202	6A	162.053
Ku_c6998_485	6A	166.699
Ku_c9204_918	6A	170.883
Excalibur_c33017_141	6A	174.891
Ra_c90_3168	6A	178.375
Excalibur_c37358_676	6A	182.209
BS00022120_51	6A	186.042
Excalibur_c60816_99	6A	190.051
BS00064632_51	6A	193.885
BS00078715_51	6A	197.893
BS00036211_51	6A	201.902
Ra_c77116_338	6A	205.91
BS00024191_51	6A	209.919
IAAV6004	6A	213.927
BS00023089_51	6A	218.024
IAAV1385	6A	222.12
Ra_c77116_279	6A	226.216
BS00033795_51	6A	230.049
BS00063977_51	6A	233.621
BS00065079_51	6A	237.017
Ku_c71238_1537	6A	240.414
Ex_c9854_373	6A	243.548
Excalibur_c34574_452	6A	248.332
Excalibur_c56264_188	6A	254.242
BS00023092_51	6A	258.426
BS00066623_51	6A	263.886
tplb0025i05_1836	6A	267.983
RAC875_c62614_191	6A	272.079
BS00037006_51	6A	276.262
wsnp_Ex_c2350_4403690	6A	281.264
GENE-4154_365	6A	285.71
wsnp_BE403818A_Ta_2_1	6A	290.642
BS00065082_51	6A	294.563
RAC875_c6429_55	6AL	0
Ra_c2235_1339	6AL	2.78549
IAAV173	6AL	5.0479
Jagger_c1134_353	6AL	8.00787
Tdurum_contig82605_187	6AL	10.8806
Tdurum_contig82605_94	6AL	14.1898
Ku_c14920_502	6AL	17.4989
BS00011899_51	6AL	20.5462
BS00078678_51	6AL	23.6807
BS00083914_51	6AL	26.6407
Kukri_c3570_1817	6AL	29.339
CAP8_c1237_68	6AL	32.9343
GENE-4167_145	6AL	36.8512
Jagger_c1423_102	6AL	39.8112
RAC875_c76675_372	6AL	44.3769
Kukri_c40994_61	6AL	47.2496
BobWhite_c10832_1131	6AL	50.0351
BobWhite_c10343_320	6AL	53.5517
Ra_c1709_839	6AL	56.6229
tplb0031m24_341	6AL	59.1467
BS00094893_51	6AL	61.5834
Excalibur_rep_c90454_251	6AL	64.6307
RAC875_c23449_205	6AL	67.4162
BobWhite_c5872_589	6AL	76.3353
wsnp_JD_c5872_7032077	6AL	79.3825
RAC875_c40653_612	6AL	82.0808
wsnp_Ex_c7002_12063380	6AL	84.8663
RAC875_c1998_1744	6AL	91.4418
Tdurum_contig46670_911	6AL	94.9257
BS00022372_51	6AL	99.1378
wsnp_Ex_rep_c67436_66026057	6AL	102.716
wsnp_Ex_rep_c101766_87073440	6AL	105.116
Kukri_c57452_1040	6AL	108.338
Ra_c3533_880	6AL	111.473
wsnp_Ex_c20457_29526403	6AL	114.52
RAC875_c54818_481	6B	0
wsnp_Ex_c12577_20022294	6B	3.83358
Tdurum_contig62383_259	6B	7.2301
RAC875_c25902_594	6B	10.6266
RAC875_rep_c71306_97	6B	14.1979
RAC875_rep_c104354_333	6B	17.7692
Tdurum_contig45714_546	6B	20.6419
Tdurum_contig75750_432	6B	23.5146
Ku_c25908_277	6B	27.2607
BS00066437_51	6B	30.832
BS00046963_51	6B	34.5781
Excalibur_c45952_256	6B	37.8
BS00033008_51	6B	41.1092
IAAV1319	6B	46.3697
BS00107795_51	6B	50.4658
BobWhite_c26504_163	6B	55.3508
BS00014588_51	6B	59.7973
BS00057297_51	6B	64.2437
BS00111399_51	6B	68.8814
BS00058774_51	6B	72.6275
BS00073259_51	6B	77.3448
BS00051998_51	6B	81.3533
RAC875_c5041_328	6B	85.8913
IACX8906	6B	89.8999
BS00038162_51	6B	93.4712
BobWhite_c17750_568	6B	97.0424
IAAV6675	6B	100.614
BS00052478_51	6B	104.36
Excalibur_c7823_397	6B	108.281
BS00026203_51	6B	112.114
Excalibur_rep_c84475_162	6B	116.036
RAC875_c7110_2706	6B	119.869
Kukri_c55096_140	6B	123.878
BS00056278_51	6B	127.886
wsnp_Ex_c3858_7011837	6B	131.895
wsnp_Ra_c11600_18784716	6B	135.903
RAC875_c90029_92	6B	139.912
BS00071912_51	6B	143.746
IAAV6218	6B	147.404
Kukri_c44940_117	6B	151.15
wsnp_Ex_c1603_3056226	6B	155.159
Kukri_c25377_240	6B	159.43
BS00049565_51	6B	163.701
Ku_c22026_1410	6B	167.71
BS00058305_51	6B	171.719
BS00067873_51	6B	176.165
CAP7_c2536_65	6B	180.436
Excalibur_c47738_334	6B	184.27
BobWhite_c32911_243	6B	188.103
BobWhite_c34920_228	6B	191.762
Kukri_c41694_285	6B	195.596
BS00022155_51	6B	200.09
Kukri_c54_306	6B	205.087
BS00040380_51	6B	211.379
BS00068659_51	6B	215.057
CAP8_c1310_127	6B	217.756
BS00046717_51	6B	220.716
CAP7_rep_c10311_217	6B	223.85
BS00073906_51	6B	226.81
BS00047615_51	6B	230.207
BS00099498_51	6B	233.429
BS00048295_51	6B	236.301
BS00087798_51	6B	239.348
Ku_c19477_1206	6B	242.57
Excalibur_c7785_123	6B	245.879
GENE-4183_1109	6B	249.741
CAP8_c7260_77	6B	252.963
IAAV1816	6B	257.96
IAAV6593	6B	262.256
BS00023050_51	6B	269.11
BS00023050_51	6B	273.293
Tdurum_contig52364_941	6BS	0
wsnp_Ex_c7191_12352173	6BS	2.63932
RAC875_c18689_1870	6BS	6.34614
Ku_c5002_1541	6BS	12.4299
BS00063429_51	6BS	14.5181
BobWhite_c12846_196	6BS	16.8677
RAC875_c44002_81	6BS	19.6531
BS00068735_51	6BS	22.4386
Excalibur_c96134_182	6BS	24.7336
Tdurum_contig43538_1306	6BS	26.4734
wsnp_Ku_c2119_4098330	6BS	29.1717
Excalibur_c96134_152	6BS	31.6084
wsnp_Ku_c24391_34351602	6BS	34.3067
BS00092845_51	6BS	37.0922
BobWhite_c13400_229	7A	0
IAAV6961	7A	3.96734
Kukri_c855_2107	7A	7.27651
Kukri_rep_c98227_230	7A	14.3271
Excalibur_c8066_791	7A	19.5965
Tdurum_contig54832_139	7A	24.7869
Excalibur_c61603_1138	7A	28.6204
Excalibur_c61603_1052	7A	31.5804
BS00075425_51	7A	38.9617
BS00002510_51	7A	44.118
Kukri_c13171_474	7A	48.6522
BS00076120_51	7A	53.1863
wsnp_Ex_c1159_2225557	7A	57.7204
Kukri_c28968_130	7A	62.1669
Ku_c43151_811	7A	66.3505
wsnp_Ex_c1159_2224684	7A	70.7094
Tdurum_contig76013_605	7BL_1	0
RAC875_rep_c70325_264	7BL_1	2.61107
Tdurum_contig76013_766	7BL_1	5.13495
BobWhite_c13098_526	7BL_1	7.83322
BobWhite_c36268_275	7BL_1	10.6187
CAP8_rep_c3680_203	7BL_1	14.2774
GENE-4796_696	7BL_2	0
BS00089942_51	7BL_2	5.23227
wsnp_Ex_c10193_16730348	7BL_2	10.5229
wsnp_Ex_c45195_51056617	7BL_2	14.8649
RAC875_c27548_417	7BL_2	19.6208
Tdurum_contig41998_1213	7BL_2	23.6452
wsnp_Ex_c10550_17231294	7BL_2	28.004
wsnp_Ex_c10550_17231658	7BL_2	32.4505
CAP7_rep_c5216_143	7BL_2	36.8969
Excalibur_c28715_447	7BL_2	45.4574
Excalibur_c5700_527	7BL_2	48.6793
BobWhite_c3541_152	7BL_2	53.0892
Excalibur_c6738_2072	7BL_2	57.7987
Tdurum_contig3914_153	7BL_2	61.7197
Kukri_c10108_115	7BL_2	67.1562
wsnp_BQ171683B_Ta_2_1	7BL_2	76.056
RAC875_c8890_148	7BL_2	79.0716
RAC875_c8890_244	7BL_2	82.6428
RAC875_c31851_342	7BL_3	0
BS00047623_51	7BL_3	3.48389
RAC875_c31851_1298	7BL_3	6.88041
BS00023069_51	7BL_3	11.255
BS00075569_51	7BL_3	14.6515
RFL_Contig3005_1138	7BL_3	17.8734
BS00064933_51	7BL_3	21.0952
BS00011767_51	7BL_3	24.7539
Tdurum_contig46338_2305	7BL_3	27.7139
Excalibur_c87219_179	7BL_3	29.8021
Tdurum_contig83564_600	7BL_3	32.4131
CAP12_c4824_85	7BL_3	35.0242
Excalibur_c26939_1225	7BL_3	37.507
BobWhite_c23287_57	7BL_3	39.421
RAC875_rep_c84729_410	7BL_3	39.7688
BS00021666_51	7BL_3	50.0364
Tdurum_contig49656_679	7BL_3	54.1172
BS00043554_51	7BL_3	56.5539
BobWhite_c12355_1548	7BL_3	58.6421
GENE-4710_573	7BL_3	60.8174
BS00040283_51	7BL_3	63.3827
BS00065624_51	7BL_3	65.8195
